# Supplementary material for: Species interactions differ in their genetic robustness
Source: Front Microbiol. 2015 Apr 14;6:271. doi: 10.3389/fmicb.2015.00271 (PMC4396422; doi:10.3389/fmicb.2015.00271)
Supplement: Table S1 — Reactions identified as having >1% change in normalized %E or BM relative to the unperturbed state. [file Table1.XLSX]

## Sheet: Table S1
Cooperation			Competition				Cooperation			Competition
Reaction Knockout	Reaction ID	Normalized %E	Reaction Knockout	Reaction ID	Normalized %E		Reaction Knockout	Reaction ID	Normalized BM	Reaction Knockout	Reaction ID	Normalized BM
'O2 exchange'	252	0.448879	'oxygen transport via diffusion (extracellular to periplasm)'	1975	0.397639		ribose-5-phosphate isomerase'	2313	0.526139	'acetate kinase'	512	1.01104
'oxygen transport via diffusion (extracellular to periplasm)'	1975	0.450561	'O2 exchange'	252	0.397647		'ATP synthase (four protons for one ATP) (periplasm)'	750	0.844856	'phosphotransacetylase'	2240	1.01172
'o2 transport via diffusion (periplasm)'	1976	0.4753	'o2 transport via diffusion (periplasm)'	1976	0.421864		'o2 transport via diffusion (periplasm)'	1976	0.848094	'galactokinase'	1299	1.01357
'ATP synthase (four protons for one ATP) (periplasm)'	750	0.708648	'ATP synthase (four protons for one ATP) (periplasm)'	750	0.624723		'oxygen transport via diffusion (extracellular to periplasm)'	1975	0.871661	'UDPglucose 4-epimerase'	2511	1.01562
'UDPglucose--hexose-1-phosphate uridylyltransferase'	2522	0.767339	'UDPglucose 4-epimerase'	2511	0.725882		'O2 exchange'	252	0.872275	'UDPglucose--hexose-1-phosphate uridylyltransferase'	2522	1.01598
'UDPglucose 4-epimerase'	2511	0.76738	'UDPglucose--hexose-1-phosphate uridylyltransferase'	2522	0.726896		'cytochrome oxidase bo3 (ubiquinol-8: 4 protons) (periplasm)'	916	0.898851	'pyruvate formate lyase'	2067	1.02679
'galactokinase'	1299	0.769205	'galactokinase'	1299	0.726976		'triose-phosphate isomerase'	2456	0.903215	'formate transport via diffusion (cytoplasm to periplasm)'	1227	1.02712
'triose-phosphate isomerase'	2456	0.814763	'triose-phosphate isomerase'	2456	0.74297		'fumarase'	1245	0.945765	'Formate exchange'	138	1.02724
ribose-5-phosphate isomerase'	2313	0.930568	'Acetate transport via diffusion (extracellular to periplasm)'	552	0.838111		'succinate dehydrogenase (irreversible)'	2385	0.950265	'formate transport via diffusion (extracellular to periplasm)'	1226	1.02738
'fumarase'	1245	0.955057	'Acetate exchange'	36	0.838615		'phosphoenolpyruvate carboxylase'	2181	0.958033	'acetate reversible transport via proton symport (periplasm)'	550	1.03525
'Acetate transport via diffusion (extracellular to periplasm)'	552	0.963114	ribose-5-phosphate isomerase'	2313	0.839362		'phosphoglucomutase'	2082	0.960212	ribose-5-phosphate isomerase'	2313	0.615279
'cytochrome oxidase bo3 (ubiquinol-8: 4 protons) (periplasm)'	916	0.964407	'polyphosphate kinase'	2187	0.851756		'glutamate dehydrogenase (NADP)'	1368	0.963078	'o2 transport via diffusion (periplasm)'	1976	0.817434
'succinate dehydrogenase (irreversible)'	2385	0.965215	'D-Ribose exchange'	281	0.8556		'2-Oxogluterate dehydrogenase'	608	0.974866	'ATP synthase (four protons for one ATP) (periplasm)'	750	0.824311
'Acetate exchange'	36	0.965727	'allantoate amidohydrolase'	635	0.855702		'3-hydroxyacyl-CoA dehydratase (3-hydroxybutanoyl-CoA)'	1086	0.982934	'triose-phosphate isomerase'	2456	0.832483
			'acyl-(acyl carrier protein):phosphate acyltransferase (C18:1)'	545	0.855736		'3-hydroxyacyl-CoA dehydrogenase (3-oxohexanoyl-CoA)'	1476	0.983033	'oxygen transport via diffusion (extracellular to periplasm)'	1975	0.844203
			'ferric-dicitrate transport via ton system (extracellular)'	1171	0.855737		'fructose 6-phosphate aldolase'	1114	0.98304	'O2 exchange'	252	0.844222
			'GTP transport via diffusion (extracellular to periplasm)'	1457	0.856281		'malate dehydrogenase'	1758	0.984219	'cytochrome oxidase bo3 (ubiquinol-8: 4 protons) (periplasm)'	916	0.850563
			'L-alanyl-L-glutamate transport via diffusion (extracellular to periplasm)'	1611	0.856324		'3-hydroxyacyl-CoA dehydrogenase (3-oxooctanoyl-CoA)'	1477	0.984418	'fumarase'	1245	0.869425
			'pyruvate synthase'	2171	0.870554		'acetyl-CoA C-acetyltransferase'	483	0.984429	'succinate dehydrogenase (irreversible)'	2385	0.874445
			'Mannonate oxidoreductase'	1735	0.871962		'Dihydroxyacetone phosphotransferase'	978	0.984973	'glutamate dehydrogenase (NADP)'	1368	0.944236
			'glycine transport in via sodium symport (periplasm)'	1414	0.872084		'3-hydroxyacyl-CoA dehydratase (3-hydroxyoctanoyl-CoA)'	1088	0.985158	'malate dehydrogenase'	1758	0.949398
			'fructoselysine transporter via diffusion (extracellular)'	1235	0.904516		'3-hydroxyacyl-CoA dehydrogenase (acetoacetyl-CoA)'	1475	0.985298	'polyphosphate kinase'	2187	0.951177
			'3-cis-2-trans-enoyl-CoA isomerase'	885	0.905248		'acyl-CoA dehydrogenase (hexanoyl-CoA)'	524	0.985383	'phosphoglucomutase'	2082	0.957286
			'alcohol dehydrogenase (ethanol)'	627	0.915163		'Lactose transport via proton symport (periplasm)'	1621	0.985411	'2-Oxogluterate dehydrogenase'	608	0.962323
			'3-hydroxyacyl-CoA dehydrogenase (3-oxooctanoyl-CoA)'	1477	0.919322		'3-hydroxyacyl-CoA dehydratase (3-hydroxyhexanoyl-CoA)'	1087	0.986212	'succinyl-CoA synthetase (ADP-forming)'	2388	0.96365
			'acyl-[acyl-carrier-protein] synthetase (n-C16:1)'	467	0.919408		'succinyl-CoA synthetase (ADP-forming)'	2388	0.986458	'3-hydroxyacyl-CoA dehydrogenase (3-oxooctanoyl-CoA)'	1477	0.967433
			'thiamine kinase'	2453	0.92084		'b-galactosidase'	1606	0.986505	'pyruvate synthase'	2171	0.96825
			'spermidine transport out via proton antiport (periplasm)'	2371	0.920852		'polyphosphate kinase'	2187	0.986514	'L-alanyl-L-glutamate transport via diffusion (extracellular to periplasm)'	1611	0.968845
			'2-Acyl-sn-glycero-3-phosphoethanolamine (n-C16:1) transporter via facilitated diffusion (periplasm)'	368	0.920886		'acetyl-CoA C-acyltransferase (butanoyl-CoA) (r)'	484	0.987028	'GTP transport via diffusion (extracellular to periplasm)'	1457	0.968848
			'O-succinylbenzoate-CoA synthase'	2380	0.920905		'acetyl-CoA C-acyltransferase (hexanoyl-CoA) (r)'	485	0.987083	'ferric-dicitrate transport via ton system (extracellular)'	1171	0.969423
			'cardiolipin hydrolase (periplasm, n-C18:1)'	828	0.920907		'acyl-CoA dehydrogenase (decanoyl-CoA)'	526	0.987161	'acyl-(acyl carrier protein):phosphate acyltransferase (C18:1)'	545	0.969427
			'myo-Inositol hexakisphosphate exchange'	235	0.920911		'acyl-CoA dehydrogenase (octanoyl-CoA)'	525	0.987559	'allantoate amidohydrolase'	635	0.969429
			'L-tryptophan transport via diffusion (extracellular to periplasm)'	2472	0.920914		'phosphoglycerate dehydrogenase'	2076	0.988082	'D-Ribose exchange'	281	0.969629
			'2,3-dihydroxybenzoate adenylate synthase'	982	0.920975		'phosphoserine phosphatase (L-serine)'	2230	0.988795	'glycine transport in via sodium symport (periplasm)'	1414	0.973062
			'malate oxidase'	1837	0.921015		'Phosphatidate phosphatase (n-C14:0)'	2030	1.01019	'Mannonate oxidoreductase'	1735	0.973093
			'glucosyltransferase III (LPS core synthesis)'	1348	0.921067		'ISC [2Fe-2S] Transfer'	1545	1.01068	'phosphoglycerate dehydrogenase'	2076	0.974969
			'Citrate transport via succinate antiport (periplasm)'	819	0.921098		'sn-glycerol-3-phosphoethanolamine transport via ABC system (periplasm)'	1275	1.01157	'phosphoserine transaminase'	2228	0.975207
			'2-Dehydro-3-deoxy-D-gluconate exchange'	19	0.921153		'H+ exchange'	185	1.0118	'phosphoserine phosphatase (L-serine)'	2230	0.975834
			'Uridine hydrolase'	2547	0.92118		'GMP transport via diffusion (extracellular to periplasm)'	1422	1.01247	'3-hydroxyacyl-CoA dehydrogenase (3-oxohexanoyl-CoA)'	1476	0.979394
			'2-succinyl-6-hydroxy-2,4-cyclohexadiene 1-carboxylate synthase'	2352	0.921415		'phosphotransacetylase'	2240	1.01572	'acetyl-CoA C-acyltransferase (butanoyl-CoA) (r)'	484	0.979795
			'(R)-Propane-1,2-diol facilitated transport (periplasm)'	341	0.921441		'acetate kinase'	512	1.01613	'acyl-CoA dehydrogenase (butanoyl-CoA)'	523	0.979837
			'O-Phospho-L-serine exchange'	272	0.92145		'formate transport via diffusion (cytoplasm to periplasm)'	1227	1.02066	'3-cis-2-trans-enoyl-CoA isomerase'	885	0.979998
			'L-Threonine O-3-phosphate exchange'	302	0.921482		'pyruvate formate lyase'	2067	1.02073	'3-hydroxyacyl-CoA dehydrogenase (acetoacetyl-CoA)'	1475	0.980139
			'inorganic diphosphatase'	2173	0.921625		'formate transport via diffusion (extracellular to periplasm)'	1226	1.02131	'3-hydroxyacyl-CoA dehydratase (3-hydroxyhexanoyl-CoA)'	1087	0.980273
			'Cobinamide adenyltransferase'	777	0.921637		'Formate exchange'	138	1.02223	'fructoselysine transporter via diffusion (extracellular)'	1235	0.980762
			'dAMP exchange'	102	0.921677		'Acetate transport via diffusion (extracellular to periplasm)'	552	1.02271	'phosphoenolpyruvate carboxylase'	2181	0.980801
			'thioredoxin reductase (NADPH)'	2458	0.921685		'Acetate exchange'	36	1.02334	'3-hydroxyacyl-CoA dehydratase (3-hydroxybutanoyl-CoA)'	1086	0.981005
			'ribonucleoside-diphosphate reductase (UDP) (glutaredoxin)'	2307	0.921711		'acetate reversible transport via proton symport (periplasm)'	550	1.02704	'acyl-CoA dehydrogenase (hexanoyl-CoA)'	524	0.981221
			'L-lysine transport in via proton symport (periplasm)'	1702	0.921717					'acetyl-CoA C-acyltransferase (hexanoyl-CoA) (r)'	485	0.981268
			'o-succinylbenzoate-CoA ligase'	2379	0.921732					'3-hydroxyacyl-CoA dehydratase (3-hydroxyoctanoyl-CoA)'	1088	0.981305
			'5-Methylthio-D-ribose transport via proton symport (periplasm)'	462	0.921802					'acetyl-CoA C-acetyltransferase'	483	0.981328
			'phosphate reversible transport via symport (periplasm)'	2118	0.933263					'acyl-CoA dehydrogenase (octanoyl-CoA)'	525	0.981743
			'cytochrome oxidase bo3 (ubiquinol-8: 4 protons) (periplasm)'	916	0.934721					'phosphate reversible transport via symport (periplasm)'	2118	0.981931
			'acetate reversible transport via proton symport (periplasm)'	550	0.936384					'glycine hydroxymethyltransferase, reversible'	1332	0.982101
			'dUMP exchange'	117	0.937084					'methylenetetrahydrofolate dehydrogenase (NADP)'	1848	0.982501
			'Fe(III)hydroxamate unloaded secretion (extracellular)'	1179	0.937216					'acyl-[acyl-carrier-protein] synthetase (n-C16:1)'	467	0.98296
			'Fe(III) reduction'	1183	0.937251					'thioredoxin reductase (NADPH)'	2458	0.98376
			'L-allo-Threonine Aldolase'	2427	0.937283					'5-Methylthio-D-ribose transport via proton symport (periplasm)'	462	0.983776
			'Phospholipase A2 (phosphatidylethanolamine, n-C14:1) (periplasm)'	2151	0.937301					'inorganic diphosphatase'	2173	0.983782
			'Thiosulfate exchange'	309	0.937318					'dAMP exchange'	102	0.983809
			'mercury (Hg+2) transport via diffusion (extracellular to periplasm)'	1506	0.937334					'ribonucleoside-diphosphate reductase (UDP) (glutaredoxin)'	2307	0.983814
			'phosphatidate transport via ABC system (n-C16:0, periplasm)'	2019	0.93742					'o-succinylbenzoate-CoA ligase'	2379	0.983815
			'phosphoadenylyl-sulfate reductase (glutaredoxin)'	2044	0.937788					'L-lysine transport in via proton symport (periplasm)'	1702	0.98383
			'coprogen unloaded (no Fe(III)) exchange'	90	0.937816					'L-Threonine O-3-phosphate exchange'	302	0.983917
			'Aerobactin exchange'	65	0.937836					'2-succinyl-6-hydroxy-2,4-cyclohexadiene 1-carboxylate synthase'	2352	0.983918
			'Phosphotyrosine exchange'	316	0.937922					'(R)-Propane-1,2-diol facilitated transport (periplasm)'	341	0.983944
			'L-galactonate transport via diffusion (extracellular to periplasm)'	1294	0.937962					'Cobinamide adenyltransferase'	777	0.983947
			'acetyl-CoA synthetase'	547	0.937973					'O-Phospho-L-serine exchange'	272	0.983954
			'h2s transport (periplasm)'	1471	0.938027					'methenyltetrahydrofolate cyclohydrolase'	1847	0.984109
			'Urea exchange'	324	0.93805					'glucosyltransferase III (LPS core synthesis)'	1348	0.984384
			'trehalose-phosphatase'	2460	0.938106					'malate oxidase'	1837	0.984393
			'H+ exchange'	185	0.941902					'Citrate transport via succinate antiport (periplasm)'	819	0.984397
			'acetate kinase'	512	0.944554					'2-Dehydro-3-deoxy-D-gluconate exchange'	19	0.984399
			'fumarase'	1245	0.945102					'Uridine hydrolase'	2547	0.984411
			'proton transport via diffusion (extracellular to periplasm)'	1541	0.945363					'L-tryptophan transport via diffusion (extracellular to periplasm)'	2472	0.984551
			'phosphotransacetylase'	2240	0.945449					'thiamine kinase'	2453	0.984557
			'phosphatidate transport via ABC system (n-C18:1, periplasm)'	2022	0.953109					'myo-Inositol hexakisphosphate exchange'	235	0.984566
			'Adenosylcobalamin exchange'	50	0.95314					'cardiolipin hydrolase (periplasm, n-C18:1)'	828	0.984572
			'dTMP exchange'	116	0.95317					'2-Acyl-sn-glycero-3-phosphoethanolamine (n-C16:1) transporter via facilitated diffusion (periplasm)'	368	0.984574
			'glucuronate isomerase (D-glucuronate)'	1464	0.95322					'spermidine transport out via proton antiport (periplasm)'	2371	0.984588
			'Cobinamide exchange'	75	0.953386					'O-succinylbenzoate-CoA synthase'	2380	0.984591
			'L-malate transport out via proton antiport (periplasm)'	1729	0.953389					'2,3-dihydroxybenzoate adenylate synthase'	982	0.984595
			'Lysyl-tRNA synthetase'	1700	0.95357					'alcohol dehydrogenase (ethanol)'	627	0.986013
			'1-tetradec-7-enoyl-sn-glycerol 3-phosphate O-acyltransferase (n-C14:1)'	597	0.953817					'L-galactonate transport via diffusion (extracellular to periplasm)'	1294	0.98758
			'calcium (Ca+2) transport out via proton antiport (periplasm)'	772	0.953836					'Urea exchange'	324	0.98758
			'dAMP transport via diffusion (extracellular to periplasm)'	941	0.953935					'trehalose-phosphatase'	2460	0.987582
			'2-acyl-glycerophospho-glycerol acyltransferase (n-C16:1)'	389	0.954072					'h2s transport (periplasm)'	1471	0.987636
			'3-(3-hydroxyphenyl)propionate transport via diffusion (extracellular to periplasm)'	1523	0.954097					'acetyl-CoA synthetase'	547	0.987641
			'pyruvate formate lyase'	2067	0.958283					'Aerobactin exchange'	65	0.98772
			'formate transport via diffusion (extracellular to periplasm)'	1226	0.958895					'phosphoadenylyl-sulfate reductase (glutaredoxin)'	2044	0.987729
			'succinate dehydrogenase (irreversible)'	2385	0.959725					'Phosphotyrosine exchange'	316	0.987745
			'formate transport via diffusion (cytoplasm to periplasm)'	1227	0.960103					'coprogen unloaded (no Fe(III)) exchange'	90	0.987771
			'Formate exchange'	138	0.96039					'Phospholipase A2 (phosphatidylethanolamine, n-C14:1) (periplasm)'	2151	0.988158
			'cardiolipin synthase (periplasmic, n-C16:1)'	833	0.968736					'phosphatidate transport via ABC system (n-C16:0, periplasm)'	2019	0.988173
			'lysine decarboxylase'	1699	0.96889					'mercury (Hg+2) transport via diffusion (extracellular to periplasm)'	1506	0.988185
			'Cobinamide transport via ton system (extermal)'	778	0.968943					'L-allo-Threonine Aldolase'	2427	0.988187
			'D-galacturonate transport via proton symport, reversible (periplasm)'	1305	0.968963					'Fe(III) reduction'	1183	0.988188
			'nitrite transport via diffusion (extracellular to periplasm)'	1904	0.968997					'Fe(III)hydroxamate unloaded secretion (extracellular)'	1179	0.988353
			'L-alanine transport via diffusion (extracellular to periplasm)'	625	0.969531					'Thiosulfate exchange'	309	0.988356
			'E. coli biomass objective function (iJO1366) - WT - with 53.95 GAM estimate'	7	0.971837					'dUMP exchange'	117	0.988374
			'glutamate dehydrogenase (NADP)'	1368	0.976096					'3-hydroxyacyl-CoA dehydrogenase (3-oxodecanoyl-CoA)'	1478	0.988471
			'phosphoglucomutase'	2082	0.977888					'3-hydroxyacyl-CoA dehydratase (3-hydroxydecanoyl-CoA)'	1089	0.988773
			'phosphoenolpyruvate carboxylase'	2181	0.977936					'acyl-CoA dehydrogenase (decanoyl-CoA)'	526	0.989164
			'Inosine exchange'	204	0.984232					'acetyl-CoA C-acyltransferase (octanoyl-CoA) (r)'	486	0.989253
			'D-Fructuronate exchange'	141	0.98437
			'malate dehydrogenase'	1758	0.985337
			'NAD(P) transhydrogenase (periplasm)'	2418	0.986229
			'acyl-CoA dehydrogenase (hexanoyl-CoA)'	524	0.988855
			'acetyl-CoA C-acetyltransferase'	483	0.989056
			'succinyl-CoA synthetase (ADP-forming)'	2388	0.989076
			'3-hydroxyacyl-CoA dehydratase (3-hydroxyoctanoyl-CoA)'	1088	0.989278
